# Supplementary material for: Childhood cognitive ability and self-harm and suicide in later life
Source: SSM Popul Health. 2023 Dec 29;25:101592. doi: 10.1016/j.ssmph.2023.101592 (PMC10821139; doi:10.1016/j.ssmph.2023.101592)
Supplement: Multimedia component 2 [file mmc2.xlsx]

## Sheet: Sheet1
Code	Coding Scheme
X60	ICD10
X600	ICD10
X601	ICD10
X602	ICD10
X603	ICD10
X604	ICD10
X605	ICD10
X606	ICD10
X607	ICD10
X608	ICD10
X609	ICD10
X61	ICD10
X610	ICD10
X611	ICD10
X612	ICD10
X613	ICD10
X614	ICD10
X615	ICD10
X616	ICD10
X617	ICD10
X618	ICD10
X619	ICD10
X62	ICD10
X620	ICD10
X621	ICD10
X622	ICD10
X623	ICD10
X624	ICD10
X625	ICD10
X626	ICD10
X627	ICD10
X628	ICD10
X629	ICD10
X63	ICD10
X630	ICD10
X631	ICD10
X632	ICD10
X633	ICD10
X634	ICD10
X635	ICD10
X636	ICD10
X637	ICD10
X638	ICD10
X639	ICD10
X64	ICD10
X640	ICD10
X641	ICD10
X642	ICD10
X643	ICD10
X644	ICD10
X645	ICD10
X646	ICD10
X647	ICD10
X648	ICD10
X649	ICD10
X65	ICD10
X650	ICD10
X651	ICD10
X652	ICD10
X653	ICD10
X654	ICD10
X655	ICD10
X656	ICD10
X657	ICD10
X658	ICD10
X659	ICD10
X66	ICD10
X660	ICD10
X661	ICD10
X662	ICD10
X663	ICD10
X664	ICD10
X665	ICD10
X666	ICD10
X667	ICD10
X668	ICD10
X669	ICD10
X67	ICD10
X670	ICD10
X671	ICD10
X672	ICD10
X673	ICD10
X674	ICD10
X675	ICD10
X676	ICD10
X677	ICD10
X678	ICD10
X679	ICD10
X68	ICD10
X680	ICD10
X681	ICD10
X682	ICD10
X683	ICD10
X684	ICD10
X685	ICD10
X686	ICD10
X687	ICD10
X688	ICD10
X689	ICD10
X69	ICD10
X690	ICD10
X691	ICD10
X692	ICD10
X693	ICD10
X694	ICD10
X695	ICD10
X696	ICD10
X697	ICD10
X698	ICD10
X699	ICD10
X70	ICD10
X700	ICD10
X701	ICD10
X702	ICD10
X703	ICD10
X704	ICD10
X705	ICD10
X706	ICD10
X707	ICD10
X708	ICD10
X709	ICD10
X71	ICD10
X710	ICD10
X711	ICD10
X712	ICD10
X713	ICD10
X714	ICD10
X715	ICD10
X716	ICD10
X717	ICD10
X718	ICD10
X719	ICD10
X72	ICD10
X720	ICD10
X721	ICD10
X722	ICD10
X723	ICD10
X724	ICD10
X725	ICD10
X726	ICD10
X727	ICD10
X728	ICD10
X729	ICD10
X73	ICD10
X730	ICD10
X731	ICD10
X732	ICD10
X733	ICD10
X734	ICD10
X735	ICD10
X736	ICD10
X737	ICD10
X738	ICD10
X739	ICD10
X74	ICD10
X740	ICD10
X741	ICD10
X742	ICD10
X743	ICD10
X744	ICD10
X745	ICD10
X746	ICD10
X747	ICD10
X748	ICD10
X749	ICD10
X75	ICD10
X750	ICD10
X751	ICD10
X752	ICD10
X753	ICD10
X754	ICD10
X755	ICD10
X756	ICD10
X757	ICD10
X758	ICD10
X759	ICD10
X76	ICD10
X760	ICD10
X761	ICD10
X762	ICD10
X763	ICD10
X764	ICD10
X765	ICD10
X766	ICD10
X767	ICD10
X768	ICD10
X769	ICD10
X77	ICD10
X770	ICD10
X771	ICD10
X772	ICD10
X773	ICD10
X774	ICD10
X775	ICD10
X776	ICD10
X777	ICD10
X778	ICD10
X779	ICD10
X78	ICD10
X780	ICD10
X781	ICD10
X782	ICD10
X783	ICD10
X784	ICD10
X785	ICD10
X786	ICD10
X787	ICD10
X788	ICD10
X789	ICD10
X79	ICD10
X790	ICD10
X791	ICD10
X792	ICD10
X793	ICD10
X794	ICD10
X795	ICD10
X796	ICD10
X797	ICD10
X798	ICD10
X799	ICD10
X80	ICD10
X800	ICD10
X801	ICD10
X802	ICD10
X803	ICD10
X804	ICD10
X805	ICD10
X806	ICD10
X807	ICD10
X808	ICD10
X809	ICD10
X81	ICD10
X810	ICD10
X811	ICD10
X812	ICD10
X813	ICD10
X814	ICD10
X815	ICD10
X816	ICD10
X817	ICD10
X818	ICD10
X819	ICD10
X82	ICD10
X820	ICD10
X821	ICD10
X822	ICD10
X823	ICD10
X824	ICD10
X825	ICD10
X826	ICD10
X827	ICD10
X828	ICD10
X829	ICD10
X83	ICD10
X830	ICD10
X831	ICD10
X832	ICD10
X833	ICD10
X834	ICD10
X835	ICD10
X836	ICD10
X837	ICD10
X838	ICD10
X839	ICD10
X84	ICD10
X840	ICD10
X841	ICD10
X842	ICD10
X843	ICD10
X844	ICD10
X845	ICD10
X846	ICD10
X847	ICD10
X848	ICD10
X849	ICD10
E95	ICD9
E950	ICD9
E9500	ICD9
E9501	ICD9
E9502	ICD9
E9503	ICD9
E9504	ICD9
E9505	ICD9
E9506	ICD9
E9507	ICD9
E9508	ICD9
E9509	ICD9
E951	ICD9
E9510	ICD9
E9511	ICD9
E9518	ICD9
E952	ICD9
E9520	ICD9
E9521	ICD9
E9528	ICD9
E9529	ICD9
E953	ICD9
E9530	ICD9
E9531	ICD9
E9538	ICD9
E9539	ICD9
E954	ICD9
E9549	ICD9
E955	ICD9
E9550	ICD9
E9551	ICD9
E9552	ICD9
E9553	ICD9
E9554	ICD9
E9555	ICD9
E9559	ICD9
E956	ICD9
E9569	ICD9
E957	ICD9
E9570	ICD9
E9571	ICD9
E9572	ICD9
E9579	ICD9
E958	ICD9
E9580	ICD9
E9581	ICD9
E9582	ICD9
E9583	ICD9
E9584	ICD9
E9585	ICD9
E9586	ICD9
E9587	ICD9
E9588	ICD9
E9589	ICD9
E959	ICD9
E9599	ICD9
31	SMR Admission Type
